# Supplementary material for: Inhibition of amyloid beta toxicity in zebrafish with a chaperone-gold nanoparticle dual strategy
Source: Nat Commun. 2019 Aug 22;10:3780. doi: 10.1038/s41467-019-11762-0 (PMC6706415; doi:10.1038/s41467-019-11762-0)
Supplement: Supplementary file 11 — source data [file 41467_2019_11762_MOESM11_ESM.xlsx]

## Sheet: Figure 1A
Time (h)	Aβ	SD	Aβ + βCas	SD	Aβ + βCas AuNPs	SD	βCas AuNPs	SD	βCas	SD
0	0.3815	0.123	0.228575	0/23	0.379904	0.1	0.735	0.643467	0.277402	0.666179
4	0.58969	0.187	0.654975	0.23	0.379374	0.2	0.61215	0.535916	0.315032	0.756548
8	1.10962	0.467	3.02375	0.24	0.424318	0.3	0.5355	0.468812	0.323936	0.777931
12	1.67969	1.1	4.08462	1.45	0.425378	0.2	0.59325	0.51937	0.360718	0.866262
16	2.38819	1.2	4.25887	0.12	0.437462	0.5	0.58275	0.510178	0.366548	0.880263
20	3.9894	0.98	4.5551	0,87	0.426968	1.5	0.53025	0.464216	0.356372	0.855825
24	8.1205	1.34	4.6904	1.45	0.43248	1.2	0.5691	0.498227	0.380116	0.912847
28	11.4559	1.564	4.7273	0.87	0.434176	0.8	0.50715	0.443992	0.385522	0.925829
32	14.2136	2.1	4.83697	1.75	0.41923	1.6	0.5523	0.48352	0.402482	0.966558
36	15.9467	1.452	4.78573	1.45	0.416474	1.2	0.5481	0.479843	0.406616	0.976486
40	16.8078	2.14	5.0512	1.02	0.425802	1.8	0.54075	0.473408	0.3975	0.954594
44	17.7016	1.423	4.99995	0.76	0.431844	1.3	0.49875	0.436638	0.525548	1.2621
48	17.7016	1.54	5.043	1.2	0.438522	1.2	0.44625	0.390676	0.45792	1.09969

## Sheet: Figure 1C,G,J
		Aβ amyloid			Aβ			βCas AuNPs			βCas AuNPs + Aβ			βCas + Aβ			βCas
wavelength		CD_Signal (mdeg)	SD		CD_Signal (mdeg)	SD		CD_Signal (mdeg)	SD		CD_Signal (mdeg)	SD		CD_Signal (mdeg)	SD		CD_Signal (mdeg)	SD
240		-0.988	0.204		-1.146	0.287		-1.484	0.13		-1.244	0.195		-1.053	0.095		-1.995	0.195
238		-1.214	0.196		-1.175	0.148		-1.621	0.189		-1.681	0.345		-1.067	0.11		-2.129	0.229
236		-1.5	0.381		-1.276	0.203		-1.796	0.233		-2.172	0.185		-1.12	0.214		-2.266	0.118
234		-1.736	0.075		-1.405	0.162		-1.93	0.203		-2.549	0.21		-1.205	0.198		-2.365	0.235
232		-1.985	0.142		-1.523	0.174		-1.98	0.354		-2.941	0.332		-1.264	0.228		-2.488	0.129
230		-2.375	0.156		-1.664	0.317		-2.016	0.386		-3.163	0.228		-1.399	0.162		-2.642	0.196
228		-2.891	0.241		-1.772	0.132		-1.97	0.355		-3.333	0.143		-1.534	0.302		-2.757	0.214
226		-3.399	0.264		-1.943	0.215		-2.015	0.204		-3.408	0.234		-1.712	0.217		-2.795	0.137
224		-4.042	0.293		-2.063	0.281		-2.017	0.297		-3.278	0.283		-1.832	0.194		-2.882	0.209
222		-4.387	0.15		-2.207	0.138		-2.048	0.226		-3.1077	0.22		-1.991	0.381		-2.995	0.139
220		-4.693	0.231		-2.332	0.144		-2.17	0.258		-2.99	0.173		-2.186	0.215		-3.048	0.178
218		-4.679	0.335		-2.377	0.235		-2.3	0.375		-2.88	0.21		-2.207	0.209		-3.209	0.171
216		-4.573	0.243		-2.406	0.395		-2.382	0.316		-2.92	0.465		-2.147	0.135		-3.328	0.165
214		-4.145	0.279		-2.307	0.251		-2.592	0.255		-3.02	0.116		-1.984	0.13		-3.604	0.302
212		-3.794	0.403		-2.314	0.227		-2.884	0.178		-3.109	0.15		-1.969	0.212		-3.757	0.187
210		-3.374	0.223		-2.467	0.233		-3.358	0.452		-3.103	0.395		-2.208	0.264		-3.883	0.243
208		-2.804	0.299		-2.738	0.172		-3.74	0.429		-2.946	0.435		-2.563	0.318		-4.316	0.162
206		-2.144	0.245		-3.192	0.155		-4.665	0.274		-2.547	0.201		-3.359	0.229		-4.672	0.308
204		-1.393	0.452		-3.692	0.277		-5.474	0.415		-1.752	0.284		-3.867	0.313		-5.262	0.295
202		-0.845	0.209		-3.98	0.296		-6.411	0.408		0.082	0.345		-4.565	0.217		-5.546	0.27
200		-0.472	0.23		-4.135	0.281		-6.882	0.717		1.05	0.377		-4.703	0.173		-5.566	0.291
198		-0.021	0.291		-4.184	0.139		-6.99	0.656		1.494	0.217		-4.662	0.233		-5.457	0.466
196		0.973	0.304		-4.119	0.385		-6.576	0.661		1.821	0.291		-4.296	0.328		-5.267	0.142
194		1.955	0.271		-3.687	0.221		-5.32	0.614		1.752	0.5		-3.845	0.235		-4.88	0.142
192		2.46	0.309		-2.591	0.432		-4.584	1.354		1.417	0.396		-3.121	0.238		-4.541	0.332
190		1.894	0.252		-1.878	0.252		-4.155	0.58		1.14	0.71		-2.343	0.346		-4.23	0.212

## Sheet: Figure 1D
	Random coils		α Helices		β Sheets		β Turns
βCas + Aβ	22	1.5	16	3	38	4.5	24	1.5
βCas	41	6	21	3	24	4.5	14	3
βCas AuNPs + Aβ	21	3	34	6	28	4.5	17	3
βCas AuNPs	56	6	9	3	21	6	15	3
Aβ aymloid	11	1.5	6	3	62	6	21	3
Aβ	31	6	11	1.5	34	9	23	4.5

## Sheet: Figure 1K
	βCas AuNPs + Aβ	βCas	βCas + Aβ	Aβ 0 h		Hydrodynamic diameter (nm)	βCas AuNPs	Aβ 48 h
Hydrodynamic diameter (nm)	Intensity (%)	Intensity (%)	Intensity (%)	Intensity (%)		Hydrodynamic diameter (nm)	Intensity (%)	Intensity (%)
0.01	0	0	0	0		0.4	0	0
0.01	0	0	0	0		0.463	0	0
0.011	0	0	0	0		0.536	0	0
0.011	0	0	0	0		0.621	0	0
0.012	0	0	0	0		0.719	0	0
0.013	0	0	0	0		0.833	0	0
0.013	0	0	0	0		0.965	0	0
0.014	0	0	0	0		1.117	0	0
0.014	0	0	0	0		1.294	0	0
0.015	0	0	0	0		1.499	0	0
0.016	0	0	0	0		1.736	0	0
0.017	0	0	0	0		2.01	0	0
0.017	0	0	0	0		2.328	0	0
0.018	0	0	0	0		2.696	0	0
0.019	0	0	0	0		3.122	0	0
0.02	0	0	0	0		3.615	0	0
0.021	0	0	0	0		4.187	0	0
0.022	0	0	0	0		4.849	0	0
0.023	0	0	0	0		5.615	3.716	0
0.024	0	0	0	0		6.503	10.6017	0
0.025	0	0	0	0		7.531	11.288	0
0.026	0	0	0	0		8.721	5.85033	0
0.028	0	0	0	0		10.1	1.66233	0
0.029	0	0	0	0		11.696	0.214667	0
0.03	0	0	0	0		13.545	0	0
0.032	0	0	0	0		15.686	0	0
0.033	0	0	0	0		18.166	0	0
0.035	0	0	0	0		21.037	0	0
0.036	0	0	0	0		24.363	0	0
0.038	0	0	0	0		28.214	0	0
0.04	0	0	0	0		32.674	0	0
0.042	0	0	0	0		37.84	0	0
0.044	0	0	0	0		43.821	0	0
0.046	0	0	0	0		50.748	0	0
0.048	0	0	0	0		58.771	0	0
0.05	0	0	0	0		68.061	0	0
0.053	0	0	0	0		78.82	0	0
0.055	0	0	0	0		91.28	0	0
0.058	0	0	0	0		105.709	0	0
0.061	0	0	0	0		122.42	0	0
0.063	0	0	0	0		141.772	0	0
0.066	0	0	0	0		164.183	0	0
0.07	0	0	0	0		190.137	0	0
0.073	0	0	0	0		220.194	0	0
0.076	0	0	0	0		255.002	0	0
0.08	0	0	0	0		295.312	0	0
0.084	0	0	0	0		341.995	0	0
0.088	0	0	0	0		396.058	0	0
0.092	0	0	0	0		458.666	0	0
0.096	0	0	0	0		531.172	0	0
0.101	0	0	0	0		615.139	0	0
0.106	0	0	0	0		712.379	0	0
0.111	0	0	0	0		824.992	0	0
0.116	0	0	0	0		955.406	0	0
0.121	0	0	0	0		1106.43	0	0
0.127	0	0	0	0		1281.34	0	0
0.133	0	0	0	0		1483.89	0	0.622
0.139	0	0	0	0		1718.47	0	2.343
0.146	0	0	0	0		1990.12	0	4.919
0.153	0	0	0	0		2304.72	0	7.78
0.16	0	0	0	0		2669.04	0	10.311
0.168	0	0	0	0		3090.96	0	12.031
0.175	0	0	0	0		3579.58	0	12.677
0.184	0	0	0	0		4145.44	0	12.215
0.192	0	0	0	0		4800.75	0	10.809
0.202	0	0	0	0		5559.64	0	8.757
0.211	0	0	0	0		6438.51	0	6.421
0.221	0	0	0	0		7456.3	0	4.159
0.231	0	0	0	0		8634.99		2.27
0.242	0	0	0	0		10000		0.941
0.254	0	0	0	0				0.221
0.266	0	0	0	0				0
0.278	0	0	0	0				0
0.292	0	0	0	0				0
0.305	0	0	0	0				0
0.32	0	0	0	0				0
0.335	0	0	0	0				0
0.351	0	0	0	0				0
0.367	0	0	0	0				0
0.385	0	0	0	0				0.07
0.403	0	0	0	0				0.233
0.422	0	0	0	0				0.467
0.442	0	0	0	0				0.725
0.463	0	0	0	0				0.949
0.485	0	0	0	0				1.079
0.508	0	0	0	0				0
0.532	0	0	0	0				0
0.557	0	0	0	0				0
0.583	0	0	0	0				0
0.611	0	0	0	0
0.64	0	0	0	0
0.67	0	0	0	0
0.702	0	0	0	0
0.735	0	0	0	0
0.77	0	0	0	0
0.806	0	0	0	0
0.844	0	0	0	0
0.884	0	0	0	0
0.926	0	0	0	0
0.97	0	0	0	0
1.016	0	0	0	0
1.064	0	0	0	0
1.114	0	0	0	0
1.167	0	0	0	0
1.222	0	0	0	0
1.279	0	0	0	0
1.34	0	0	0	0
1.403	0	0	0	0
1.47	0	0	0	0
1.539	0	0	0	0
1.612	0	0	0	0
1.688	0	0	0	0
1.768	0	0	0	0
1.852	0	0	0	0
1.939	0	0	0	0
2.031	0	0	0	0
2.127	0	0	0	0
2.228	0	0	0	0
2.333	0	0	0	0
2.443	0	0	0	0.494
2.559	0	0	0	2.164
2.68	0	0	0	4.627
2.806	0	0	0	6.939
2.939	0	0	0	8.599
3.078	0	0	0	9.487
3.224	0	0	0	9.675
3.376	0	0	0	9.317
3.536	0	0	0	8.586
3.703	0	0	0	7.636
3.878	0	0	0	6.594
4.062	0	0	0	5.552
4.254	0	0	0	4.573
4.455	0	0	0	3.692
4.665	0	0	0	2.927
4.886	0	0	0	2.283
5.117	0	0	0	1.753
5.359	0	0	0	1.327
5.613	0	0	0	0.991
5.878	0	0	0	0.731
6.156	0	0	0	0.534
6.447	0	0	0	0.386
6.752	0	0	0	0.277
7.071	0	0	0	0.198
7.406	0	0	0	0.141
7.756	0	0	0	0.101
8.123	0	0	0	0.074
8.507	0	0	0	0.055
8.909	0	0	0	0.042
9.33	0	0	0	0.033
9.772	0	0	0	0.027
10.234	0	0	0	0.022
10.718	0	0	0	0.019
11.225	0	0	0	0.017
11.755	0	0	0	0.015
12.311	0	0	0	0.013
12.893	0	0	0	0.012
13.503	0	0	0	0.011
14.142	0	0	0	0.01
14.81	0	0	0	0.009
15.511	0	0	0	0.008
16.244	0	0	0	0.007
17.013	0	0	0	0.006
17.817	0	0	0	0.005
18.66	0	0	0	0.004
19.542	0	0	0	0.004
20.466	0	0	0	0.003
21.434	0	0	0	0.003
22.448	0	0	0	0.002
23.509	0	0	0	0.002
24.621	0	0	0	0.002
25.785	0	0	0	0.002
27.005	0	0	0	0.001
28.282	0	0	0	0.001
29.619	0.299	0	0	0.001
31.02	1.509	0	0	0.001
32.487	3.628	0	0	0.001
34.023	5.882	0	0	0.001
35.632	7.631	0	0	0.001
37.317	8.68	0	0	0.001
39.082	9.058	0	0	0
40.93	8.895	0	0	0
42.865	8.349	0	0	0
44.893	7.565	0	0	0
47.015	6.664	0	0	0
49.239	5.736	0	0	0
51.567	4.843	0	0	0
54.006	4.023	0	0	0
56.56	3.296	0	0	0
59.235	2.67	0	0	0
62.036	2.142	0	0	0
64.969	1.705	0	0	0
68.042	1.349	0	0	0
71.26	1.063	0	0	0
74.629	0.836	0	0	0
78.159	0.658	0	0	0
81.855	0.52	0	0	0
85.726	0.413	0	0	0
89.78	0.331	0	0	0
94.025	0.27	0	0	0
98.472	0.224	0	0	0
103.128	0.191	0	0	0
108.005	0.168	0	0	0
113.113	0.151	0	0	0
118.462	0.136	0.311	0	0
124.064	0.12	1.763	0	0
129.931	0.105	4.532	0	0
136.075	0.094	7.506	0	0
142.51	0.085	9.664	0	0
149.25	0.078	10.749	0	0
156.308	0.072	10.87	0	0
163.699	0.067	10.271	0	0
171.441	0.063	9.217	0	0
179.548	0.059	7.935	0	0
188.039	0.055	6.596	0	0
196.931	0.051	5.318	0	0
206.244	0.046	4.169	0	0
215.997	0.042	3.184	0	0
226.212	0.038	2.37	0	0
236.909	0.033	1.718	0	0
248.113	0.028	1.213	0	0
259.846	0.023	0.831	0	0
272.134	0.018	0.55	0	0
285.003	0.014	0.35	0	0
298.481	0.01	0.212	0	0
312.596	0.007	0.121	0	0
327.379	0.005	0.062	0	0
342.86	0.003	0.028	0.3887	0
359.074	0.002	0.01	1.75253	0
376.055	0.001	0.002	3.88024	0
393.838	0	0	6.04513	0
412.463	0	0	7.80273	0
431.968	0	0	9.01277	0
452.396	0	0.002	9.68877	0
473.789	0	0.005	9.91354	0
496.195	0	0.008	9.79017	0
519.66	0	0.011	9.42175	0
544.234	0	0.015	8.89447	0
569.971	0	0.018	8.27931	0
596.925	0	0.021	7.63035	0
625.153	0	0.024	6.98646	0
654.717	0	0.026	6.37468	0
685.678	0	0.028	5.81191	0
718.104	0	0.028	5.31167	0
752.063	0	0.027	4.87903	0
787.628	0	0.026	4.51737	0
824.875	0	0.025	4.23345	0
863.883	0	0.023	4.03065	0
904.736	0	0.022	3.86165	0
947.521	0	0.02	3.62336	0
992.329	0	0.019	3.28536	0
1039.26	0	0.017	2.90511	0
1088.4	0	0.015	2.56035	0
1139.87	0	0.013	2.27136	0
1193.78	0	0.012	2.02293	0
1250.23	0	0.01	1.80492	0
1309.35	0	0.009	1.61395	0
1371.27	0	0.007	1.44157	0
1436.12	0	0.005	1.28609	0
1504.03	0	0.004	1.14582
1575.16	0	0.003	1.01907
1649.65	0	0.002	0.90246
1727.66	0	0.001	0.79599
1809.36	0	0.001	0.69628
1894.92	0	0	0.59826
1984.54	0	0	0.50193
2078.38	0	0	0.41405
2176.67	0	0	0.33969
2279.61	0	0	0.27885
2387.41	0	0	0.22646
2500.31	0	0	0.18252
2618.55	0	0	0.14534
2742.38	0	0	0.11492
2872.06	0	0	0.09126
3007.88	0	0	0.07098
3150.12	0	0	0.05408
3299.09	0	0	0.03887
3455.11	0	0	0.02704
3618.5	0	0	0.0169
3789.62	0	0	0.01014
3968.83	0	0	0.00507
4156.51	0	0	0.00169
4353.07	0	0	0
4558.93	0	0	0
4774.52	0	0	0
5000.31	0	0	0
5236.77	0	0	0
5484.42		0	0
5743.77		0	0
6015.4		0	0
6299.86		0	0
6597.78		0	0
6909.79		0	0
7236.55		0	0
7578.77		0	0
7937.17		0	0
8312.51		0	0
8705.61		0	0
9117.3		0	0
9548.45		0	0
10000		0	0
		0	0
		0	0
		0	0
		0	0
		0	0
		0	0
		0	0
		0	0
		0	0
		0	0
		0	0
		0	0
		0	0
		0	0
		0	0
		0	0
		0	0
		0	0
		0	0
		0	0
		0	0
		0	0
		0	0
		0	0
			0
			0
			0
			0
			0
			0
			0

## Sheet: Figure 1L
	βCas AuNPs + Aβm	βCas AuNPs + Aβo	βCas + Aβm	βCas + Aβo
Aβ added (µM)	Aβ bound (µM)	Aβ bound (µM)	Aβ bound (µM)	Aβ bound (µM)
2	1.88611	1.92755	0.433461	0.14326
4	3.82401	3.75545	1.99483	0.180771
8	7.43038	6.55275	2.83861	1.83861
17	15.9896	16.2386	5.52616	2.05749
35	33.6128	34.7055	13.588	3.39998
71	70.7974	70.7004	41.7708	7.11929
142	117.792	141.381	48.333	12.3382
284	152.317	190.748	62.6437	26.5545
568	158.41	206.683	64.6746	27.1794
1137	159.972	202.153	66.3931	28.4292

## Sheet: Figure 2B
CD spectrum										Secondary structure (%)
	Aβ	βCas	βCas+Aβ	βCas+AuNP							Aβ	βCas	βCas+Aβ	βCas+AuNP
wavelength	CD_Signal	CD_Signal	CD_Signal	CD_Signal						α Helices	16.5555	11.3398	25.129	9.3404
190	3186.58	-6051.94	1667.41	-8059.19						β Sheets	19.939	18.6606	25.856	12.7662
191	2055.61	-8198.83	295.349	-10475.3						β Turns	9.3398	10.2668	22.314	9.1538
192	783.44	-10288.9	-1201.74	-12783.5						Random coils	54.1657	59.7328	26.701	68.7396
193	-568.519	-12222.1	-2751.38	-14877.1
194	-2032.88	-14014.7	-4377.44	-16774.1
195	-3658.25	-15713.7	-6121.49	-18527
196	-5442.6	-17323.5	-7975.55	-20145.1
197	-7310.59	-18779.8	-9859.73	-21566.5
198	-9116.39	-19951.4	-11625.5	-22660.1
199	-10683.6	-20681.5	-13096.6	-23268.1
200	-11847.7	-20832.6	-14112.4	-23252.5
201	-12526.2	-20385.8	-14601.2	-22605.8
202	-12591.5	-19219	-14439.3	-21199.8
203	-12182.4	-17482.3	-13776.1	-19182.7
204	-11438	-15400.7	-12766	-16803.9
205	-10592.8	-13277.9	-11654.6	-14387.6
206	-9834.79	-11396.6	-10650.9	-12240.6
207	-8888.19	-9439.63	-9464.93	-10030
208	-7958.81	-7665.35	-8317.13	-8029.87
209	-7132.28	-6154.73	-7295.45	-6319.97
210	-6484.28	-4950.32	-6481.38	-4936.63
211	-5997.77	-4048	-5858.59	-3882.96
212	-5676.47	-3433.91	-5431.78	-3149.82
213	-5520.67	-3070.21	-5201.23	-2690.89
214	-5411.3	-2821.79	-5038.55	-2372.16
215	-5339.94	-2635.43	-4927.25	-2124.14
216	-5166.06	-2396.22	-4735.11	-1837.29
217	-4945.43	-2107.63	-4499.96	-1502.82
218	-4886.45	-1963.06	-4423.26	-1312.89
219	-4771.02	-1785.22	-4296.42	-1096.63
220	-4699.56	-1687.74	-4225.52	-970.19
221	-4675.67	-1660.84	-4209.93	-922.149
222	-4595.64	-1640.46	-4148.23	-899.922
223	-4516.96	-1665.92	-4092.18	-937.357
224	-4458.39	-1750.8	-4063.62	-1048.47
225	-4424.02	-1910.06	-4068.17	-1248
226	-4295.64	-1995.35	-3980.25	-1381.7
227	-4067.9	-1989.63	-3793.49	-1427.08
228	-3696.33	-1820.47	-3457.3	-1306.11
229	-3231.33	-1527.56	-3019.96	-1054.51
230	-2716.08	-1166.09	-2527.36	-730.018
231	-2211.6	-822.802	-2045.43	-424.718
232	-1788.34	-578.9	-1646.8	-225.494
233	-1457.1	-448.846	-1343.11	-147.876
234	-1234.32	-443.929	-1150.47	-202.288
235	-1105.13	-526.368	-1050.4	-344.392
236	-992.837	-587.092	-961.663	-455.614
237	-893	-620.555	-879.561	-529.856
238	-782.929	-600.221	-780.54	-538.759
239	-652.43	-520.329	-654.773	-476.997
240	-504.752	-395.386	-507.02	-361.558

## Sheet: Figure 3C
Aβ (fM/larvae)	Immobility	SD	Imbalance	SD
0.07	6	3.2	0	0
0.15	8.4	2.5	0	0
0.29	11.6	4.7	0	0
0.58	28.5	7.8	0	0
1.17	25.7	3.7	0	0
2.34	28.3	6.7	0	0
4.68	42.7	5.3	0	0
9.37	38.3	8.2	0	0
18.75	52.7	6.4	0	0
37.5	66.7	13.2	3.5	2.1
75	63.3	14.2	10.3	3.5
150	82.6	8.6	22.6	11.3
300	79.3	12.4	36.8	5.2
600	95.6	7.4	46.2	8.6
1200	97.4	11.4	52.3	12.4
Control	2	0	0	0

## Sheet: Figure 3D
Movement frequency						Distance traveled
Time (min)	Control	Aβ					Dose	5th day behavior	SD
1	1	0				Aβ	10 fM	9.61	1.8
1.5	0	1					50 fM	8.17	1.9
2	3	0					100 fM	2.54	1.3
2.5	0	0				Untreated		32.74	6.4
3	5	0
3.5	0	0
4	0	0
4.5	0	0
5	7	0
5.5	0	0
6	0	2
6.5	0	0
7	17	0
7.5	0	0
8	0	3
8.5	0	0
9	5	0
9.5	0	0
10	0	0
10.5	0	0
11	11	2
11.5	0	0
12	6	0
12.5	0	0
13	5	0
13.5	0	0
14	23	0
14.5	0	0
15	0	0
15.5	0	0
16	14	11
16.5	0	0
17	18	0
17.5	0	0
18	23	0
18.5	0	0
19	0	1
19.5	0	0
20	0	0
20.5	0	0
21	14	3
21.5	0	0
22	6	0
22.5	0	0
23	16	0
23.5	0	0
24	22	0
24.5	0	0
25	18	0
25.5	0	0
26	14	0
26.5	0	0
27	15	3
27.5	0	0
28	2	0
28.5	0	0
29	22	0
29.5	0	9
30	0	0
30.5	0	0
31	5	4
31.5	0	0
32	0	0
32.5	0	0
33	19	2
33.5	0	0
34	22	1
34.5	0	0
35	21	0
35.5	0	0
36	0	0
36.5	0	0
37	21	3
37.5	0	0
38	19	0
38.5	0	0
39	0	0
39.5	0	0
40	12	0
40.5	0	0
41	14	5
41.5	0	0
42	16	0
42.5	0	0
43	0	1
43.5	0	0
44	0	0
44.5	0	0
45	3	0
45.5	0	0
46	5	0
46.5	0	0
47	9	3
47.5	0	0
48	0	0
48.5	0	0
49	0	0
49.5	0	0
50	19	0
50.5	0	0
51	18	2
51.5	0	0
52	14	0
52.5	0	0
53	9	0
53.5	0	0
54	0	1
54.5	0	0
55	19	0
55.5	0	0
56	22	0
56.5	0	0
57	0	2
57.5	0	0
58	15	0
58.5	0	0
59	15	0
59.5	0	0
60	12	0

## Sheet: Figure 4D
	βCas AuNPs in brain tissue		βCas AuNPs		Untreated brain tissue
Wavelength (nm)	Scaterring signal (a.u.)	SD	Scaterring signal (a.u.)	SD	Scaterring signal (a.u.)	SD
400	1078	53	1293	43	215	35
410	1660	33	-498	33	498	36
420	447	45	1117	36	670	38
430	1092	36	775	35	762	48
440	900	65	999	45	732	68
451	973	33	1365	49	752	58
460	1078	34	1581	65	704	57
470	1223	26	1747	68	665	45
480	1413	35	1721	45	663	75
491	1458	49	1626	25	599	55
500	1708	65	1599	26	578	26
510	1736	64	1431	18	530	68
520	1827	35	1347	16	502	69
530	1779	15	1173	35	459	66
540	1705	18	1041	12	445	63
550	1680	22	932	15	530	46
560	1696	12	810	14	442	45
570	1667	25	702	65	400	36
580	1544	29	608	36	416	36
590	1432	31	561	35	390	58
601	1439	32	515	38	425	69
610	1316	33	419	25	336	66
620	1199	45	386	59	360	64
630	1107	65	381	65	266	39
640	1046	36	341	64	265	36
650	977	37	279	48	306	57
660	844	59	251	15	294	55
670	748	36	188	16	277	56
680	710	18	190	26	290	49
690	633	66	181	35	314	45
701	518	39	153	25	250	36
710	477	49	102	29	274	25
721	377	44	78	34	218	15
730	309	49	70	33	153	48
740	324	48	60	38	159	55
750	184	55	41	36	96	58
760	112	65	10	38	52	12
771	41	58	44	32	51	18
780	92	54	23	25	149	25
790	74	49	26	25	101	65
801	65	62	-20	26	126	48
810	62	55	45	26	74	36
820	-26	52	46	36	178	65
830	0	54	40	26	-7	33
841	66	58	8	24	107	32
851	28	44	66	26	37	58
860	-161	58	5	36	75	66
870	-211	56	-5	38	152	69
880	63	52	19	55	267	54
890	54	15	6	48	121	42
900	31	88	77	45	31	36

## Sheet: Figure 4E
Time (h)	Au / brain (ng)	SD
0.5	0.551481	0.149486
6	0.0352593	0.0005132
12	0.0192889	0.00146262

[truncated: 20 more sheets: Figure 4F, Figure 5A, Figrue 6A, Figure 6B, Figure 6C, Figure 7A, Figure 7E, Figure 7F, Supplementary Figure 1C, Supplementary Figure 1E, Supplementary Figure 1F, Supplementary Figure 1G, Supplementary Figure 2A, Supplementary Figure 2B, Supplementary Figure 2D, Supplementary Figure 2E, Supplementary Figure 8A, Supplementary Figure 13A, Supplementary Figure 14, Supplementary Figure 15]
